# Supplementary material for: Distribution of Wheat-Infecting Viruses and Genetic Variability of Wheat Streak Mosaic Virus and Barley Stripe Mosaic Virus in Kazakhstan
Source: Viruses. 2024 Jan 8;16(1):96. doi: 10.3390/v16010096 (PMC10819362; doi:10.3390/v16010096)
Supplement: Supplementary file 1 [file viruses-16-00096-s001.zip]

Archive with 3 entries (3 files):
- Figure S1.pdf
- figure S2.png
- Table S1.pdf
